# Supplementary material for: The Role of HIV-1-Encoded microRNAs in Viral Replication
Source: Microorganisms. 2024 Feb 20;12(3):425. doi: 10.3390/microorganisms12030425 (PMC10971904; doi:10.3390/microorganisms12030425)
Supplement: Supplementary file 1 [file microorganisms-12-00425-s001.zip]

Archive with 1 entries (1 files):
- microorganisms-2831947-supplementary.pdf
